# Supplementary material for: Evaluation of whole-genome sequencing of four Chinese crested dogs for variant detection using the ion proton system
Source: Canine Genet Epidemiol. 2015 Oct 8;2:16. doi: 10.1186/s40575-015-0029-2 (PMC4599337; doi:10.1186/s40575-015-0029-2)
Supplement: Additional file 2: — PI chip productivity and per base quality scores. Table describing the yield and base quality of eight sequencing chips. (XLSX 40 kb) [file 40575_2015_29_MOESM2_ESM.xlsx]

## Sheet: Sheet4
	Additional file 2 - PI Chip productivity and Per Base Quality scores
Sample	PI chip	Readagroup ID	Scores independed of Alignment
			Total Number of Bases [Mbp]	Number of Q17 Bases [Mbp]	Number of Q20 Bases [Mbp]	Total Number of Reads	Mean Length [bp]	Longest Read [bp]
Sample 1	1_a	SZSV6	10503.1	8950.44	8135.51	83 889 165	125	360
	1_b	HJ5MN	10726	9631.29	9039.99	77 910 244	137	365
Sample 2	2_a	AEG9I	11067.8	9484.66	8650.78	88 465 615	125	338
	2_b	WZ61A	10112.1	9125.82	8598.37	72 638 736	139	360
Sample3	3_a	SZS4Z	8093.1	6700.98	6021.34	67 720 674	119	374
	3_b	HLKK0	9277.26	8059.69	7438.22	71 281 623	130	372
Sample 4	4_a	PWDMS	6464.12	5420.74	4907.54	53 363 273	121	373
	4_b	RGFFU	9984.36	8858.21	8255.7	70 803 389	141	372
Avergage statistics	Mean		9528.48	8278.98	7630.93	73 259 090	129.625	364.25
	STDEV		1449.81	1391.65	1353.29	10 016 944	7.9205	11.2777
	SE		512.587	492.024	478.461	3 541 525	2.80032	3.98728
Sample	PI chip	Readagroup ID	Scores dependent on alignment
			Number of AQ17 bases [Mbp]	Number of AQ20 bases [Mbp]	Number of Perfect bases [Mbp]	Mean Lenght AQ17 [bp]	Mean Lenght AQ20 [bp]	Mean Lenght Perfect [bp]	TF_C 50AQ17, %
Sample 1	1_a	SZSV6	8380.34	6889.58	5450.89	117	104	86	0.82
	1_b	HJ5MN	9047.6	7745.56	6153.14	131	119	99	0.87
Sample 2	2_a	AEG9I	8897.05	7382.75	5870.8	117	105	87	0.8
	2_b	WZ61A	8632.1	7396.83	5824.68	132	120	99	0.86
Sample3	3_a	SZS4Z	6070.98	4849.42	3814.06	113	98	81	0.87
	3_b	HLKK0	7532.51	6286.74	4965.71	122	110	91	0.79
Sample 4	4_a	PWDMS	4945.66	4008.33	3165.59	116	102	84	0.85
	4_b	RGFFU	8330.33	7023.37	5501.77	133	120	98	0.88
Avergage statistics	Mean		7729.57	6447.82	5093.33	122.625	109.75	90.625	0.8425
	STDEV		1380.18	1250.86	995.377	7.63115	8.28779	6.76272	0.0323071
	SE		487.966	442.246	351.919	2.69802	2.93018	2.39098	0.0114223
