# Supplementary material for: Evaluation of whole-genome sequencing of four Chinese crested dogs for variant detection using the ion proton system
Source: Canine Genet Epidemiol. 2015 Oct 8;2:16. doi: 10.1186/s40575-015-0029-2 (PMC4599337; doi:10.1186/s40575-015-0029-2)
Supplement: Additional file 4: — Alignment statistics. Table describing the alignment statistics (percentage of mapped and duplicate reads). (XLSX 42 kb) [file 40575_2015_29_MOESM4_ESM.xlsx]

## Sheet: Sheet1
Additional file 4 - Alignment statistics (all samples)
Sample ID	Total reads	Mapped reads	% Mapped reads	Duplicate reads	% Duplicate reads
Sample_1	161 799 409	159 897 095	98.82	39512199	24.4205
Sample_2	161 104 351	159 459 037	98.98	40129530	24.909
Sample_3	139 002 298	136 335 234	98.08	23748993	17.0853
Sample_4	124 166 662	121 862 276	98.14	20558696	16.5573
Average	146 518 180	144 388 410	98.51	3.09874e+07	20.743
